# Supplementary material for: Integrated Analysis of the Alterations in Gut Microbiota and Metabolites of Mice Induced After Long-Term Intervention With Different Antibiotics
Source: Front Microbiol. 2022 Jun 29;13:832915. doi: 10.3389/fmicb.2022.832915 (PMC9277126; doi:10.3389/fmicb.2022.832915)
Supplement: Supplementary Figure 1 — The histopathology results of colon tissues treated by antibiotics for 8 and 28 weeks (HE stain, X 200). VAN, vancomycin; PMB, polymyxin B; CON, control. [file Data_Sheet_1.zip]

Archive with 2 entries (2 files):
- Supplementary Figures.PPTX
- Supplementary Tables.DOCX
